# Supplementary material for: MAP3K7 is recurrently deleted in pediatric T-lymphoblastic leukemia and affects cell proliferation independently of NF-κB
Source: BMC Cancer. 2018 Jun 18;18:663. doi: 10.1186/s12885-018-4525-0 (PMC6006985; doi:10.1186/s12885-018-4525-0)
Supplement: Supplementary file 1 — Supplemental Methods: Details an patient data, AAV vector production, shRNA vector design. Table S1. Primers used for qRT-PCR. Figure S1. Transduction of T-ALL with anti-MAP3K7 shRNA leads to an efficient knockdown. Figure S2. Plasmid map of pscAAV-CMV-GFP-U6-sh construct with anti-MAP3K7 shRNA. Figure S3. Transduction of T-ALL with anti-MAP3K7 shRNA induces apoptosis. (ZIP 3146 kb) [file 12885_2018_4525_MOESM1_ESM.zip]

Archive with 4 entries (4 files):
- supplement_revisedR2.docx
- Fig_S2R2.pdf
- Suppl. Figure 3R2.pdf
- Fig_S1_vectormapR2.png
